# Supplementary material for: Chronological Age Affects MSC Senescence In Vitro—A Systematic Review
Source: Int J Mol Sci. 2021 Jul 26;22(15):7945. doi: 10.3390/ijms22157945 (PMC8348192; doi:10.3390/ijms22157945)
Supplement: Supplementary file 1 [file ijms-22-07945-s001.zip]

Archive with 1 entries (1 files):
- ijms-1295720-supplementary.pdf
